# Supplementary material for: PHA-4/FoxA senses nucleolar stress to regulate lipid accumulation in Caenorhabditis elegans
Source: Nat Commun. 2018 Mar 22;9:1195. doi: 10.1038/s41467-018-03531-2 (PMC5864837; doi:10.1038/s41467-018-03531-2)
Supplement: Supplementary file 4 — Supplementary Data 1(XLSX 10 kb) [file 41467_2018_3531_MOESM4_ESM.xlsx]

## Sheet: Sheet1
Supplementary Data 1. Information of worm strains used in this study.
	Strains	Genotype	Source
Mutants	CB4856	the polymorphic Hawaiian wild type strain	CGC
	RB754	aak-2(ok524)X	CGC
	TJ1	cep-1(gk138)I	CGC
	XY1054	cep-1(lg12501)I	CGC
	CF1038	daf-16(mu86)I	CGC
	BL1049	dgat-2(kun140)V	BL
	BL1062	dgat-2(kun141)V	BL
	JT307	egl-9(sa307)V	CGC
	GC734	pro-2(na27)II	CGC
	GC735	pro-3(ar226)V	CGC
	PD8120	smg-1(cc546)V	CGC
	SM190	smg-1(cc546);pha-4(zu225)I	CGC
	BL826	rrp-8(kun54)IV	BL
	BL192	rrp-8(kun122) IV	BL
	RB1206	rsks-1(ok1255)III	CGC
Transgenic strains	KQ377	WT;ftIs7[Psbp-1::gfp::sbp-1]	CGC
	TG12	cep-1(lg12501)I;unc-119(ed4)III;gtIs1[cep-1::gfp,unc-119(+)]	CGC
	OP37	unc-119(ed3)III;wgIs37[pha-4::TY1::EGFP::3xFLAG,unc-119(+)]	CGC
	TJ356	WT;zIs345[daf-16::gfp]	CGC
	VS29	hjSi56[vha-6p::3xFLAG::TEV::GFP::dgat-2::let-858 3'UTR]	CGC
	BL1116	unc-119(ed3);kunIs148 [Pdgat-2::dgat-2::GFP,unc-119(+)]	BL
	BL938	WT;kunEx121[Prrp-8::rrp-8::GFP]	BL
	BL1113	WT;kunEx145[Prrp-8::rrp-8(G301R)::GFP]	BL
	BL1014	unc-119(ed3);kunIs124[Prrp-8::rrp-8::gfp,unc-119(+)]	BL
	BL1058	kunEx136[Pvha-6::pha-4a::GFP],	BL
	BL1059	kunEx137[Pvha-6::pha-4b::GFP]	BL
	BL1060	kunEx138[Pvha-6::pha-4c::GFP]	BL
	SHG388	ustIs36[mcherry::fib-1]	Shouhong Guang lab
	BL1476	unc-119(ed3);kunEx204[Pdgat-2(full):: GFP, unc-119(+)]	BL
	BL1477	unc-119(ed3);kunEx205[Pdgat-2(m1):: GFP, unc-119(+)]	BL
	BL1478	unc-119(ed3);kunEx206[Pdgat-2(m2):: GFP, unc-119(+)]	BL
	BL1479	unc-119(ed3);kunEx207[Pdgat-2(m1+m2):: GFP, unc-119(+)]	BL
Note: BL indicates that the strain was created in Bin Liang’s laboratory.
