# Supplementary material for: PHA-4/FoxA senses nucleolar stress to regulate lipid accumulation in Caenorhabditis elegans
Source: Nat Commun. 2018 Mar 22;9:1195. doi: 10.1038/s41467-018-03531-2 (PMC5864837; doi:10.1038/s41467-018-03531-2)
Supplement: Supplementary file 5 — Supplementary Data 2(XLSX 12 kb) [file 41467_2018_3531_MOESM5_ESM.xlsx]

## Sheet: Sheet1
Supplementary Data 2. Sequence information of primers used in this study
	Primer name	Sequences (5'-3')	Note
Cas-9 knock out	sg-rrp-8 F	GGAAGCAGATCCAATTGCAGGTTTTAGAGCTAGAAATAGC	rrp-8(kun122)
	sg-rrp-8 R	CTGCAATTGGATCTGCTTCCAAACATTTAGATTTGCAATTC
	sg-dgat-2 F1	GGGTGAACATCTTCTCCCCAGTTTTAGAGCTAGAAATAGC	dgat-2(kun140) and dgat-2(kun141)
	sg- dgat-2 R1	TGGGGAGAAGATGTTCACCCAAACATTTAGATTTGCAATTC
	sg- dgat-2 F2	GTCGCCTTGGTCGTCTGGTTGTTTTAGAGCTAGAAATAGC
	sg- dgat-2 R2	AACCAGACGACCAAGGCGACAAACATTTAGATTTGCAATTC
	sg- dgat-2 F3	GTGAGAGAAGCCGTGAAGACGTTTTAGAGCTAGAAATAGC
	sg- dgat-2 R3	GTCTTCACGGCTTCTCTCACAAACATTTAGATTTGCAATTC
	sg- dgat-2 F4	GGTCGGAGCGCCTATTCAAGGTTTTAGAGCTAGAAATAGC
	sg- dgat-2 R4	CTTGAATAGGCGCTCCGACCAAACATTTAGATTTGCAATTC
Trangene construct	c-pCFJ151 F	AGATACCTAGGTGAGCTCTGG
	c-pCFJ151 R	TTCGTGGATCCAGATATCC
	dgat-2 F	GGATATCTGGATCCACGAAgctcgtaaattaaaatgccg	kunIs143[Pdga-2::dgat-2::gfp, unc-119(+)]
	dgat-2 R	GTCGACCTGCAGGCATGCAACTGAAAAACGAGCCGAGTGTC
	GFP+unc-54 3’UTR F	TTGCATGCCTGCAGGTCGAC
	GFP+unc-54 3’UTR R	CCAGAGCTCACCTAGGTATCTGCCGACTAGTAGGAAACAGT
	rrp-8-gfp F	GGATATCTGGATCCACGAAcgcaattgcacactttagg	kunIs124[Prrp-8::rrp-8::gfp, unc-119(+)]
	rrp-8-gfp R	GTCGACCTGCAGGCATGCAATAGGAAACAGTTATGTTTGG
	rrp-8(G301R)-gfp F	CAAAAATGAGATTCGAGCAATCACACCGTCGTGAGCTAAC	kunEx145[Prrp-8::rrp-8(G301R)::GFP]
	rrp-8(G301R)-gfp R	TTGCTCGAATCTCATTTTTGTGATCGCCTCGCAAAATTG
	Pvha-6 F	GCAGGTCGACTCTAGAGGATTAGAGCATGTACCTTTATAGG	kunEx136[Pvha-6::pha-4a::gfp], kunEx136[Pvha-6::pha-4a::gfp], kunEx136[Pvha-6::pha-4a::gfp].
	Pvha-6 R	GTAGGTTTTAGTCGCCCTG
	pha-4a(cds) F1	CAGGGCGACTAAAACCTACATGACATCGCCATCCAGTGATG
	pha-4b(cds) F2	CAGGGCGACTAAAACCTACATGTTGCCAAATGGAACCAC
	pha-4c(cds) F3	CAGGGCGACTAAAACCTACATGAACGCTCAGGACTATCTG
	pha-4 (cds) R	GGTACCCTCCAAGGGTCCTCTAGGTTGGCGGCCGAGTTCG
ChIP-Q-OCR	ChIP-q-PCR Ptaf-1 F	ttggttgaggctcacactac	101 bp
	ChIP-q-PCR Ptaf-1 R	GGTTGAGGCTCACACTACAA
	ChIP-q-PCR Pmyo-2 F	caagataggttggtaatcgc	92 bp
	ChIP-q-PCR Pmyo-2 R	CAATGAGTACAGTGTGTGCG
	ChIP-q-Pfasn-1 F1	ggaaagcagcgataagccac	119 bp
	ChIP-q-Pfasn-1 R1	TCTGCTACTGGCATAATCTC
	ChIP-q-Pfasn-1 F2	ttcttgtgtagtccatgtcc	114 bp
	ChIP-q-Pfasn-1 R2	ACTAGAAGCAGAATTTAGCT
	ChIP-q-Pfasn-1 F3	gaacgtagctgacctctatg	101 bp
	ChIP-q-Pfasn-1 R3	TGCCTCTACCGTACTCATAG
	ChIP-q-Ppod-2 F1	acttttccgccttaaaagcg	86 bp
	ChIP-q-Ppod-2 R1	AACTGCCGGAAACCTGTGT
	ChIP-q-Ppod-2 F2	agcagcagaggaaccagcat	125 bp
	ChIP-q-Ppod-2 R2	GCTCTACCGCTAATTCATTG
	ChIP-q-Ppod-2 F3	aatattgacccttccatagg	124 bp
	ChIP-q-Ppod-2 R3	GGTTTTTTCACAGAAATTTCTG
	ChIP-q-Pdgat-2 F1	gctgactacagtactccaac	128 bp
	ChIP-q-Pdgat-2 R1	AGTGCACATTCGGCAGAAAT
	ChIP-q-Pdgat-2 F2	tatactttgcctgaaccatg	118 bp
	ChIP-q-Pdgat-2 R2	CCACTATTAGGGTGTTCAG
	ChIP-q-Pdgat-2 F3	gtacacggaggctaatggtg	146 bp
	ChIP-q-Pdgat-2 R3	AATGTAGAAAGTCACGCT
Probes for northern	Probe 1F	aatactccctccccgcacactcctatatgt	98 bp
	Probe 1R	TAATACGACTCACTATAGGGCACACACTACCATCACCAAC
	Probe 2F	cgttgttcacgagtcgtctc	100 bp
	Probe 2R	TAATACGACTCACTATAGGGATCGTCAACTAACTTCCTCTC
	Probe 3F	gtcttcggcttgtcgggcaa	85 bp
	Probe 3R	TAATACGACTCACTATAGGGACTTGTGATGCTTCTGGACT
	probe-tbb-2 F	AGCCAACAACGGAAAGTATG	110 bp
	probe-tbb-2 R	TAATACGACTCACTATAGGGAGTTGTCAGGACGGAACAGC
